# Supplementary material for: Effectiveness of Proprioceptive Training on Postural Stability and Chronic Pain in Older Women with Osteoporosis: A Six-Month Prospective Pilot Study
Source: J Funct Morphol Kinesiol. 2025 Aug 15;10(3):316. doi: 10.3390/jfmk10030316 (PMC12371942; doi:10.3390/jfmk10030316)
Supplement: Supplementary file 1 [file jfmk-10-00316-s001.zip]

Archive with 1 entries (1 files):
- jfmk-3779987-supplementary.pdf
